# Supplementary material for: Profiling of Volatile Metabolites of Escherichia coli Using Gas Chromatography–Mass Spectrometry
Source: Int J Mol Sci. 2025 Aug 23;26(17):8191. doi: 10.3390/ijms26178191 (PMC12427675; doi:10.3390/ijms26178191)
Supplement: Supplementary file 1 [file ijms-26-08191-s001.zip]

Archive with 2 entries (2 files):
- Figure S1. CFU profiles for sens+IMI_res+IMI.png
- Figure S2. VOC profiles for isolates.png
